# Supplementary material for: Non-Target Effects of Beta-Cypermethrin on Baryscapus dioryctriae and Ecological Risk Assessment
Source: Insects. 2025 Sep 10;16(9):948. doi: 10.3390/insects16090948 (PMC12471256; doi:10.3390/insects16090948)
Supplement: Supplementary file 1 [file insects-16-00948-s001.zip]

Archive with 1 entries (1 files):
- insects-3822484-supplementary.pdf
